# Supplementary material for: New peptide derived antimalaria and antimicrobial agents bearing sulphonamide moiety
Source: J Enzyme Inhib Med Chem. 2019 Aug 8;34(1):1388–99. doi: 10.1080/14756366.2019.1651313 (PMC6713104; doi:10.1080/14756366.2019.1651313)
Supplement: Supplemental Material [file IENZ_A_1651313_SM2427.zip]

Archive with 47 entries (47 files):
- 7a 13C.docx
- 7a 1H.docx
- 7a ir.docx
- 7a.docx
- 7b 13C.docx
- 7b 1H.docx
- 7c 13C.docx
- 7c 1H.docx
- 7c ir.docx
- 7d 1H.docx
- 7d ir.docx
- 7e 13C.docx
- 7e ir.docx
- 7e mass.docx
- 7f 13C.docx
- 7f 1H.docx
- 7f ir.docx
- 7f mass.docx
- 7g 13C.docx
- 7g 1H.docx
- 7g ir.docx
- 7g mass.docx
- 7h 13C.docx
- 7h 1H.docx
- 7h ir.docx
- 7h mass.docx
- 7i 13C.docx
- 7i 1H.docx
- 7i ir.docx
- 7j 13C.docx
- 7j 1H.docx
- 7j ir.docx
- 7j mass.docx
- 7k 13C.docx
- 7k 1H.docx
- 7k ir.docx
- 7l 13C.docx
- 7l 1H.docx
- 7l ir.docx
- 7L mass.docx
- 7m 13C.docx
- 7m 1H.docx
- 7m ir.docx
- 7m mass.docx
- 7n 13C.docx
- 7n 1H.docx
- 7n ir.docx
